# Supplementary material for: Evaluation of Motor Complications in Parkinson's Disease: Understanding the Perception Gap between Patients and Physicians
Source: Parkinsons Dis. 2021 Dec 22;2021:1599477. doi: 10.1155/2021/1599477 (PMC8716197; doi:10.1155/2021/1599477)
Supplement: Supplementary Materials — STROBE checklist. Supplementary Table 1: Study instructions given to the physicians. Supplementary Table 2: Questionnaire items. Supplementary Table 3: Questionnaire for physicians. Supplementary Table 4: Questionnaire for patients. Supplementary Table 5: Duration of motor complications assessed by patients. Supplementary Table 6: Patient demographics and clinical characteristics in subgroups of “wearing-off” based on patient self-awareness and physician assessment and WOQ-9. Supplementary Table 7: Patient demographics and clinical characteristics in subgroups of “morning akinesia” based on patient self-awareness and physician assessment. [file 1599477.f1.zip]

Archive with 8 entries (8 files):
- 1599477.f1/Supplementary file_STROBE_checklist_30JUN21.doc
- 1599477.f1/Supplementary_Table_1_30JUN21 (1).docx
- 1599477.f1/Supplementary_Table_2_30JUN21 (1).docx
- 1599477.f1/Supplementary_Table_3_Revised_12NOV21_clean.docx
- 1599477.f1/Supplementary_Table_4_Revised_12NOV21_clean.docx
- 1599477.f1/Supplementary_Table_5_Revised_12NOV21 (1).docx
- 1599477.f1/Supplementary_Table_6_Revised_12NOV21_clean.docx
- 1599477.f1/Supplementary_Table_7_Revised_12NOV21_clean.docx
